# Supplementary material for: Identification and Analysis of Biomarkers Associated with Lipophagy and Therapeutic Agents for COVID-19
Source: Viruses. 2024 Jun 7;16(6):923. doi: 10.3390/v16060923 (PMC11209609; doi:10.3390/v16060923)
Supplement: Supplementary file 1 [file viruses-16-00923-s001.zip]

Archive with 3 entries (3 files):
- Supplementary Figures S1-S2.pdf
- Supplementary Table S1.xlsx
- Supplementary Table S2.xlsx
