# Supplementary material for: Identification and Analysis of Biomarkers Associated with Lipophagy and Therapeutic Agents for COVID-19
Source: Viruses. 2024 Jun 7;16(6):923. doi: 10.3390/v16060923 (PMC11209609; doi:10.3390/v16060923)
Supplement: Supplementary file 1 [file viruses-16-00923-s001.zip › Supplementary Table S1.xlsx]

## Sheet: Sheet1
Table S1 The cell enumeration level of CIBERSORT in COVID-19
Mixture	B cells naive	B cells memory	Plasma cells	T cells CD8	T cells CD4 naive	T cells CD4 memory resting	T cells CD4 memory activated	T cells follicular helper	T cells regulatory (Tregs)	T cells gamma delta	NK cells resting	NK cells activated	Monocytes	Macrophages M0	Macrophages M1	Macrophages M2	Dendritic cells resting	Dendritic cells activated	Mast cells resting	Mast cells activated	Eosinophils	Neutrophils	P-value	Correlation	RMSE
GSM5558935	0	0.0178322	0.0123261	0.0753145	0	0.179998	0.00293334	0.000725636	0	0	0.0260195	0.0125619	0.0594557	0.335299	0	0.00495781	0	0.0816319	0	0.052771	0.0315069	0.106667	0	0.251073	0.994944
GSM5558936	0	0.0347648	0.0333632	0.0252176	0	0.318159	0	0	0	0	0	0.0669654	0.0531828	0.125728	0	0.0462317	0	0.0908267	0.0706643	0	0.0279066	0.10699	0.07	0.135709	1.02926
GSM5558937	0.112272	0	0.0818614	0.0429963	0	0.222469	0.0151435	0	0	0	0	0.0213594	0.00948791	0.212641	0	0.0876942	0	0.0465258	0.0392565	0	0.0182456	0.0900473	0	0.300517	0.961237
GSM5558938	0	0.00986696	0.0481998	0	0	0.255463	0	0.014885	0	0	0.0395628	0	0.0656362	0.202425	0	0.121435	0	0.0811378	0.0976604	0	0.0054365	0.058292	0.09	0.123845	1.03111
GSM5558939	0	0.0029264	0.0236489	0	0	0.286607	0	0	0	0	0.0400585	0	0.044903	0.140404	0	0.210043	0	0.0755836	0.0647878	0	0.0383796	0.0726579	0.02	0.218618	0.994263
GSM5558940	0	0.000414282	0.0398299	0.00322987	0	0.225668	0	0	0	0	0.136582	0	0.249754	0.17907	0	0.0022415	0	0.044735	0.064345	0	0	0.0541311	0.05	0.156006	1.0238
GSM5558941	0.0298899	0	0.107006	0.0107887	0	0.112205	0	0	0	0	0.0529314	0.0395453	0.218333	0.274843	0	0.00842823	0	0.00760169	0.104157	0	0	0.0342713	0.17	0.100326	1.04907
GSM5558942	0	0.0355744	0.120439	0.0886148	0	0.364417	0.00108204	0	0	0	0.0352433	0	0.129093	0.0361871	0.00748089	0.0521191	0.00176698	0.0137336	0.0969438	0	0.00189263	0.0154135	0	0.267277	0.976489
GSM5558943	0.108746	0	0.0513841	0	0	0.332263	0	0	0	0	0.0296	0.00615744	0.145369	0.136157	0	0.0530953	0	0.0519408	0.0264212	0	0.0588667	0	0.17	0.101781	1.0389
GSM5558944	0.0640245	0	0.0830627	0	0	0.235088	0	0	0	0	0.0780938	0.00743365	0.0976279	0.247713	0.0332784	0.0635232	0	0	0.0647385	0	0	0.0254163	0.02	0.219103	0.994197
GSM5558945	0.0405688	0	0.217587	0	0.0014019	0.181975	0	0	0	0	0.0698109	0.00853664	0.0122684	0.153197	0.00734292	0.221389	0	0	0.0418514	0	0	0.0440707	0	0.377476	0.927996
GSM5558946	0	0	0.11477	0	0	0.178289	0	0	0	0	0.0725165	0	0.0615286	0.161237	0.0618714	0.237296	0	0.076363	0.0361289	0	0	0	0.12	0.108825	1.04036
GSM5558947	0	0.0286229	0.0945422	0.0386178	0	0.259385	0	0.00682725	0.000441078	0	0.0815516	0.0222539	0.0598669	0.106609	0	0.0551098	0	0.0182638	0.0688654	0	0	0.159043	0.69	0.00516007	1.08573
GSM5558948	0	0.0198092	0.112053	0	0.00531275	0.129713	0	0.00304204	0	0	0.0331793	0.00980757	0.0451918	0.234613	0.0695323	0.0281819	0	0	0	0.0543323	0	0.255232	0.13	0.107429	1.07422
GSM5558949	0	0.059113	0.0684104	0	0.0189104	0.180638	0	0	0	0	0.045577	0.00866391	0.0341331	0.0363929	0.0364693	0.163033	0	0	0.0423146	0	0.0194166	0.286928	0.01	0.239922	1.00075
GSM5558950	0	0.0257583	0.106544	0	0.0178178	0.193158	0	0	0	0	0.0768541	0	0.0452277	0.163562	0.0070849	0	0	0.01043	0	0.131107	0	0.222456	0.4	0.0534619	1.08481
GSM5558951	0.00331899	0	0.0882835	0.0344908	0	0.256245	0.00955249	0	0	0	0.0953185	0.0282903	0.0282881	0	0.193936	0.103654	0	0.0282127	0.122032	0	0	0.0083775	0.05	0.166571	1.03258
GSM5558952	0.0371935	0	0.0590666	0.0845797	0	0.176667	0.00638448	0.00348989	0	0	0.0545032	0	0.0488614	0.25049	0.0313679	0.0943262	0	0	0	0.0840633	0	0.069007	0.01	0.225762	0.996922
GSM5558953	0	0.00668581	0.156446	0	0	0.125101	0	0.0414172	0	0	0.0178425	0.00370244	0.1199	0.151732	0.0314147	0	0	0.00167132	0	0.0127146	0.180281	0.151091	0.56	0.0260485	1.09014
GSM5558954	0.0625468	0	0.293758	0	0.0691804	0.212205	0.0246227	0	0	0	0.0327013	0.00714996	0	0.0456886	0.00284126	0.107696	0	0.117406	0.0169081	0	0	0.00729689	0	0.516576	0.85596
GSM5558955	0.0349297	0	0.0755631	0	0	0.223142	0	0	0	0	0.0673651	0	0	0.342876	0.0425849	0.114489	0	0	0.0181664	0	0.00238333	0.0785007	0.06	0.151528	1.03935
GSM5558956	0	0	0.126901	0	0	0.198833	0	0	0	0	0.106172	0.0146573	0.0933993	0.160781	0.0534657	0.213399	0	0	0.0323919	0	0	0	0.17	0.0991209	1.04316
GSM5558957	0	0	0.125046	0	0	0.217469	0	0	0	0	0.10107	0	0.0841697	0.146125	0.0356755	0.226109	0	0.0299537	0.0215175	0	0	0.0128644	0.23	0.0863337	1.04667
GSM5558958	0	0.00722404	0.11771	0	0	0.200896	0	0.00923905	0	0	0.12584	0	0.0168369	0.236756	0.0312366	0.0899831	0	0.146246	0	0.00986273	0	0.00817018	0.06	0.148507	1.03123
GSM5558959	0.0098037	0	0.153894	0	0.00562788	0.184764	0	0	0	0	0.120912	0	0.00107297	0.240156	0.0260702	0.0813231	0	0.0877712	0	0.00671694	0	0.0818875	0.06	0.145442	1.03273
GSM5558960	0	0.0835383	0.168451	0	0.019019	0.0795731	0	0.0434009	0	0	0.0624178	0	0.18154	0.21396	0.0196665	0.013332	0	0.0115306	0	0	0.0089049	0.094666	0.43	0.0449567	1.07964
GSM5558961	0	0	0.114426	0	0	0.187828	0	0.0501408	0	0	0.0481172	0.00664012	0.00578409	0.164461	0.0253528	0.128936	0	0.170994	0	0.00266254	0	0.0946574	0.27	0.0760982	1.0581
GSM5558962	0	0	0.0198624	0.0131491	0	0.129995	0	0	0	0	0.116978	0.00148784	0.268615	0.00313633	0	0.255311	0	0	0.0858438	0	0	0.105622	0.87	-0.014462	1.10486
GSM5558963	0	0.0210018	0.0361598	0	0	0.188725	0	0.0150727	0	0	0.092197	0.0226935	0.109236	0.234282	0.0552314	0.0437656	0	0	0.013144	0	0.00640199	0.16209	0.12	0.109349	1.05649
GSM5558964	0	0	0.0481847	0	0.0174901	0.142641	0	0	0	0	0.105697	0	0.0367958	0.242068	0.00989463	0.128112	0	0.086164	0	0.0266572	0.0118054	0.14449	0.05	0.161074	1.03163
GSM5558965	0	0.0300611	0.136645	0	0	0.0964875	0	0.0332185	0	0	0.0326592	0.00838014	0.138474	0.246461	0.0632606	0	0	0	0	0.0141257	0.0553336	0.144894	0.26	0.0792929	1.07017
GSM5558966	0.0569155	0	0.0593345	0	0	0.200199	0	0	0	0	0.0780762	0.0141815	0.0573974	0.205194	0.0271489	0.0278821	0	0	0.0397469	0	0	0.233924	0.05	0.155191	1.03975
GSM5558967	0	0	0.117094	0	0	0.17934	0	0.0250398	0	0	0.0738346	0.0305805	0.187848	0.179351	0.0377695	0.00319815	0	0	0	0	0.0185889	0.147356	0.41	0.0515702	1.0772
GSM5558968	0	0.0344271	0.061404	0	0.0178071	0.165935	0	0.00409673	0	0	0.060591	0.010292	0.0596853	0.0491691	0.0155633	0.185761	0	0	0.0394703	0	0.0142609	0.281537	0.02	0.212185	1.01572
GSM5558969	0.00827526	0	0.0956884	0	0	0.103509	0	0.0245784	0	0	0.0400414	0	0.0564052	0.257413	0.0108556	0.0835889	0	0.0386215	0	0.0631531	0	0.21787	0.02	0.204422	1.0226
GSM5558970	0	0.0202049	0.0686307	0.0229052	0.0788048	0.220318	0	0	0	0	0.091785	0	0.0925476	0.0926799	0.0235375	0.0404773	0	0	0.0167908	0	0	0.231319	0.02	0.205146	1.01557
GSM5558971	0.0668657	0	0.124716	0.0406885	0	0.0516172	0.0149641	0.013257	0	0	0.118344	0	0.124847	0.111822	0.118548	0.0403195	0	0.0552275	0.033216	0	0.00793703	0.077629	0	0.344415	0.94251
GSM5558972	0	0.00289105	0.0150571	0	0.0847288	0.336903	0.0201686	0	0	0	0.0345512	0	0.0261547	0.0645269	0	0.12425	0	0.12729	0.0888881	0	0.00065764	0.0739326	0.06	0.141597	1.02867
GSM5558973	0	0	0.0935126	0	0.00151668	0.12662	0	0	0	0	0.0456359	0	0.197145	0.210401	0.0778255	0.0324037	0	0	0	0.0573186	0	0.157622	0.18	0.0965679	1.06629
GSM5558974	0	0.00192986	0.0467277	0.00908883	0	0.195397	0	0	0	0	0.128576	0	0.172275	0.0822452	0.0293252	0.0790915	0	0	0	0.0657974	0	0.189546	0.07	0.132682	1.04607
GSM5558975	0.0128196	0	0.0799422	0	0	0.115997	0	0	0	0	0.0451234	0	0.0831683	0.219007	0.0481516	0.00271769	0	0.0111593	0	0.318387	0.0196706	0.0438566	0	0.272855	0.9961
