# Supplementary material for: Identification and Analysis of Biomarkers Associated with Lipophagy and Therapeutic Agents for COVID-19
Source: Viruses. 2024 Jun 7;16(6):923. doi: 10.3390/v16060923 (PMC11209609; doi:10.3390/v16060923)
Supplement: Supplementary file 1 [file viruses-16-00923-s001.zip › Supplementary Table S2.xlsx]

## Sheet: Sheet1
Table S2 The screened results of the possible compounds using cMAP database
cmap_results_down_ACADVL
	Drug Name	Cell Line	Time	Dose	p-value	q-value	Fold Change	Specificity
0	LY-294002	MCF7	6 h	10.0 μM	1.40851e-08	8.69211e-08	-0.354566	0.000462749
1	thioridazine	MCF7	6 h	10.0 μM	5.60926e-06	6.63985e-05	-0.404425	0.00104603
2	methotrexate	MCF7	6 h	8.8 μM	0.000172616	0.00259362	-0.55923	0.00121359
3	lanatoside C	MCF7	6 h	4.0 μM	0.000338497	0.00134031	-0.583113	0.000607165
4	wortmannin	MCF7	6 h	0.01 μM	0.000481733	0.00456106	-0.282556	0.00104058
5	phenoxybenzamine	MCF7	6 h	11.8 μM	0.000798543	0.00405264	-0.589607	0.000638978
6	prochlorperazine	MCF7	6 h	10.0 μM	0.00169634	0.0156676	-0.271997	0.00156006
7	fluphenazine	MCF7	6 h	10.0 μM	0.00280854	0.0242795	-0.250267	0.00204918
8	sirolimus	MCF7	6 h	0.1 μM	0.00295001	0.011958	-0.181423	0.000785546
9	6-bromoindirubin-3'-oxime	PC3	6 h	0.5 μM	0.00305054	0.105129	-0.428621	0.0555556
10	gossypol	MCF7	6 h	7.8 μM	0.0042053	0.034352	-0.443023	0.00178253
11	pempidine	MCF7	6 h	13.0 μM	0.00458333	0.323984	-0.467832	0
12	fulvestrant	MCF7	6 h	1.0 μM	0.00586159	0.02832	-0.176128	0.000717875
13	AG-013608	MCF7	6 h	10.0 μM	0.00629263	0.367548	-0.465468	0
14	AG-013608	PC3	6 h	10.0 μM	0.0069215	0.169224	-0.471105	0.0344828
cmap_results_down_AUP1
	Drug Name	Cell Line	Time	Dose	p-value	q-value	Fold Change	Specificity
0	helveticoside	MCF7	6 h	7.4 μM	1.61437e-06	1.15894e-05	-0.925626	0.000570125
1	lanatoside C	MCF7	6 h	4.0 μM	1.3714e-05	7.32885e-05	-0.820001	0.000607165
2	digoxigenin	MCF7	6 h	10.2 μM	0.000111061	0.00062267	-0.719413	0.000649773
3	phenoxybenzamine	MCF7	6 h	11.8 μM	0.000121525	0.000792399	-0.587701	0.000638978
cmap_results_down_DAP
	Drug Name	Cell Line	Time	Dose	p-value	q-value	Fold Change	Specificity
0	lanatoside C	MCF7	6 h	4.0 μM	1.72425e-05	9.00185e-05	-0.781827	0.000607165
1	LY-294002	MCF7	6 h	10.0 μM	5.87809e-05	0.000219476	-0.221653	0.000462749
2	methotrexate	MCF7	6 h	8.8 μM	0.000386257	0.00473546	-0.488518	0.00121359
3	helveticoside	MCF7	6 h	7.4 μM	0.000538803	0.00215469	-0.586478	0.000570125
4	tacrolimus	MCF7	6 h	1.0 μM	0.000646887	0.0979381	-0.60699	0
5	phenoxybenzamine	MCF7	6 h	11.8 μM	0.000850744	0.00429027	-0.627786	0.000638978
6	tretinoin	HL60	6 h	1.0 μM	0.000905008	0.0080769	-0.610499	0.000823723
7	LY-294002	HL60	6 h	10.0 μM	0.00775007	0.035215	-0.287034	0.000762777
cmap_results_down_HYOU1
	Drug Name	Cell Line	Time	Dose	p-value	q-value	Fold Change	Specificity
0	tanespimycin	MCF7	6 h	1.0 μM	3.20183e-41	6.53016e-39	-0.950509	0.00054615
1	trichostatin A	MCF7	6 h	0.1 μM	2.5915e-35	8.11908e-35	-0.49573	0.000249563
2	geldanamycin	MCF7	6 h	1.0 μM	2.87677e-24	4.90273e-22	-1.12103	0.000746826
3	trichostatin A	PC3	6 h	0.1 μM	1.33671e-16	4.29715e-16	-0.482079	0.000274574
4	trichostatin A	MCF7	6 h	1.0 μM	4.6912e-14	1.67374e-13	-0.412115	0.000296736
5	ionomycin	MCF7	6 h	2.0 μM	5.94933e-10	7.27325e-07	-1.28528	0.0021322
6	tanespimycin	PC3	6 h	1.0 μM	1.01946e-09	8.1302e-08	-0.739655	0.000996016
7	geldanamycin	HL60	6 h	1.0 μM	1.01803e-08	1.9969e-06	-1.54383	0.00141643
8	phenoxybenzamine	MCF7	6 h	11.8 μM	4.29434e-08	7.7994e-07	-0.852089	0.000638978
9	thioridazine	PC3	6 h	10.0 μM	1.95581e-06	0.000173801	-0.978585	0.00167785
10	trichostatin A	PC3	6 h	1.0 μM	2.43932e-06	7.83972e-06	-0.412471	0.0003663
11	alvespimycin	MCF7	6 h	0.1 μM	4.65321e-06	5.1688e-05	-0.400968	0.000657462
12	equilin	MCF7	6 h	15.0 μM	2.21071e-05	0.0039573	-0.669438	0.00591716
13	diethylstilbestrol	MCF7	6 h	15.0 μM	3.43667e-05	0.00577779	-0.851045	0.00775194
14	butyl hydroxybenzoate	MCF7	6 h	20.6 μM	0.000106203	0.0203273	-0.514123	0.0131579
15	prochlorperazine	MCF7	6 h	10.0 μM	0.00176217	0.0160727	-0.261897	0.00156006
16	tanespimycin	HL60	6 h	1.0 μM	0.00199505	0.00839661	-0.365315	0.000596659
17	trichostatin A	HL60	6 h	1.0 μM	0.00238065	0.00692811	-0.522301	0.000390778
18	methotrexate	PC3	6 h	8.8 μM	0.002569	0.193071	-0.551863	0.333333
19	trifluoperazine	MCF7	6 h	10.0 μM	0.00438392	0.0280702	-0.223826	0.0016835
20	troglitazone	HL60	6 h	10.0 μM	0.00700828	0.357336	-0.395439	0.0526316
21	haloperidol	MCF7	6 h	10.6 μM	0.00711367	0.367833	-0.400324	0.03125
22	acacetin	MCF7	6 h	14.0 μM	0.00746141	0.129834	-0.451955	0.0192308
23	phthalylsulfathiazole	MCF7	6 h	10.0 μM	0.00814231	0.215529	-0.374829	0
24	genistein	MCF7	6 h	10.0 μM	0.00946887	0.126037	-0.180587	0.00434783
cmap_results_down_LSS
	Drug Name	Cell Line	Time	Dose	p-value	q-value	Fold Change	Specificity
0	trichostatin A	MCF7	6 h	0.1 μM	0	0	-0.740176	0.000249563
1	trichostatin A	PC3	6 h	0.1 μM	1.4013e-45	7.00649e-45	-0.749725	0.000274574
2	trichostatin A	MCF7	6 h	1.0 μM	8.24706e-26	6.23719e-25	-0.684085	0.000296736
3	trichostatin A	PC3	6 h	1.0 μM	2.50025e-14	2.30241e-13	-0.692797	0.0003663
4	thioridazine	MCF7	6 h	10.0 μM	9.15585e-08	1.80806e-06	-0.452434	0.00104603
5	loperamide	MCF7	6 h	7.8 μM	2.30947e-07	3.88272e-05	-0.772605	0.00246914
6	fluphenazine	MCF7	6 h	10.0 μM	2.41335e-07	1.53972e-05	-0.384807	0.00204918
7	prochlorperazine	MCF7	6 h	10.0 μM	2.03198e-05	0.000461311	-0.33748	0.00156006
8	trichostatin A	HL60	6 h	1.0 μM	8.23463e-05	0.000317665	-0.510045	0.000390778
9	trifluoperazine	MCF7	6 h	10.0 μM	0.000164003	0.00205062	-0.283713	0.0016835
10	methylbenzethonium chloride	MCF7	6 h	8.6 μM	0.000210605	0.00803722	-0.556762	0.00373134
11	fulvestrant	MCF7	6 h	1.0 μM	0.00064799	0.00448118	-0.197409	0.000717875
12	fluphenazine	HL60	6 h	10.0 μM	0.000708988	0.305486	-0.38411	1
13	haloperidol	MCF7	6 h	10.6 μM	0.00106017	0.178702	-0.407581	0.03125
14	clozapine	MCF7	6 h	12.2 μM	0.00138671	0.367065	-0.430151	0
15	gossypol	MCF7	6 h	7.8 μM	0.00576713	0.0438563	-0.39852	0.00178253
16	trifluoperazine	HL60	6 h	10.0 μM	0.0076454	0.154621	-0.361864	0.0078125
cmap_results_down_PLIN2
	Drug Name	Cell Line	Time	Dose	p-value	q-value	Fold Change	Specificity
0	trichostatin A	PC3	6 h	0.1 μM	1.52559e-18	5.26196e-18	-0.324605	0.000274574
1	15-delta prostaglandin J2	PC3	6 h	10.0 μM	4.6392e-06	0.00120242	-0.704953	0.005
2	troglitazone	PC3	6 h	10.0 μM	5.91334e-06	0.000782637	-0.671461	0.00456621
3	pioglitazone	PC3	6 h	10.0 μM	7.71416e-06	0.000886842	-0.759247	0.00192678
4	rosiglitazone	PC3	6 h	10.0 μM	1.52726e-05	0.00287889	-0.726808	0.00456621
5	trichostatin A	PC3	6 h	1.0 μM	0.000166148	0.000431444	-0.227556	0.0003663
6	trichostatin A	MCF7	6 h	0.1 μM	0.00021144	0.000357166	-0.0994179	0.000249563
7	15-delta prostaglandin J2	HL60	6 h	10.0 μM	0.000335936	0.0027051	-0.479904	0.000705716
8	tretinoin	HL60	6 h	1.0 μM	0.000347829	0.00370809	-0.426401	0.000823723
9	naloxone	MCF7	6 h	11.0 μM	0.0017075	0.869031	-0.415957	0
10	AG-013608	PC3	6 h	10.0 μM	0.00217899	0.106728	-0.526025	0.0344828
11	PF-00562151-00	PC3	6 h	10.0 μM	0.00298336	0.276838	-0.404943	0.0909091
cmap_results_down_PRKAB2
	Drug Name	Cell Line	Time	Dose	p-value	q-value	Fold Change	Specificity
0	trichostatin A	MCF7	6 h	0.1 μM	9.94105e-15	2.2208e-14	-0.41269	0.000249563
1	trichostatin A	PC3	6 h	0.1 μM	9.00631e-14	2.65515e-13	-0.544199	0.000274574
2	LY-294002	MCF7	6 h	10.0 μM	2.48649e-09	1.69504e-08	-0.498055	0.000462749
3	trichostatin A	HL60	6 h	0.1 μM	5.73019e-09	3.11716e-08	-0.45559	0.000342466
4	trichostatin A	HL60	6 h	1.0 μM	1.98919e-06	1.09599e-05	-1.07525	0.000390778
5	15-delta prostaglandin J2	MCF7	6 h	10.0 μM	0.000179605	0.00117164	-0.481926	0.000787402
6	thioridazine	PC3	6 h	10.0 μM	0.000180057	0.00440964	-0.696893	0.00167785
7	cephaeline	MCF7	6 h	6.0 μM	0.000434536	0.00122281	-0.794346	0.000355492
8	helveticoside	MCF7	6 h	7.4 μM	0.00054483	0.00217479	-0.757288	0.000570125
9	LY-294002	HL60	6 h	10.0 μM	0.00101135	0.00651589	-0.451205	0.000762777
10	thioridazine	HL60	6 h	10.0 μM	0.00147512	0.0146464	-0.601809	0.00162602
11	15-delta prostaglandin J2	PC3	6 h	10.0 μM	0.00306111	0.070135	-0.46785	0.005
12	lycorine	MCF7	6 h	12.4 μM	0.00316907	0.0195471	-0.615665	0.000823045
13	trichostatin A	PC3	6 h	1.0 μM	0.00358277	0.00785847	-0.290532	0.0003663
14	tanespimycin	HL60	6 h	1.0 μM	0.00376159	0.0144617	-0.386537	0.000596659
15	lanatoside C	MCF7	6 h	4.0 μM	0.00637107	0.018567	-0.598004	0.000607165
16	LY-294002	PC3	6 h	10.0 μM	0.00700185	0.0323468	-0.285211	0.0013245
17	valproic acid	HL60	6 h	1000.0 μM	0.00715404	0.0811424	-0.49525	0.00243309
18	trifluoperazine	HL60	6 h	10.0 μM	0.00785394	0.156839	-0.525412	0.0078125
